# Supplementary material for: Inflammation and neuronal gene expression changes differ in early versus late chronic traumatic encephalopathy brain
Source: BMC Med Genomics. 2023 Mar 9;16:49. doi: 10.1186/s12920-023-01471-5 (PMC9996917; doi:10.1186/s12920-023-01471-5)
Supplement: Supplementary file 1 — Additional file 1. Table S1. GO Term Category Annotations. Manual annotations of GO terms to high level categories and subcategories used in this study. [file 12920_2023_1471_MOESM1_ESM.csv]

GOID	term_name	category	subcategory
GO:0001525	angiogenesis	BBB
GO:0003180	aortic valve morphogenesis	BBB
GO:0048844	artery morphogenesis	BBB
GO:0008015	blood circulation	BBB
GO:0007596	blood coagulation	BBB
GO:0072562	blood microparticle	BBB
GO:0001568	blood vessel development	BBB
GO:0048514	blood vessel morphogenesis	BBB
GO:0001974	blood vessel remodeling	BBB
GO:0001569	branching involved in blood vessel morphogenesis	BBB
GO:0086002	cardiac muscle cell action potential involved in contraction	BBB
GO:0035924	cellular response to vascular endothelial growth factor stimulus	BBB
GO:0046697	decidualization	BBB
GO:0030218	erythrocyte differentiation	BBB
GO:0061028	establishment of endothelial barrier	BBB
GO:0042730	fibrinolysis	BBB
GO:0002244	hematopoietic progenitor cell differentiation	BBB
GO:0030097	hemopoiesis	BBB
GO:0030073	insulin secretion	BBB
GO:0016525	negative regulation of angiogenesis	BBB
GO:0050680	negative regulation of epithelial cell proliferation	BBB
GO:1904706	negative regulation of vascular associated smooth muscle cell proliferation	BBB
GO:0003148	outflow tract septum morphogenesis	BBB
GO:0019825	oxygen binding	BBB
GO:0030168	platelet activation	BBB
GO:0070527	platelet aggregation	BBB
GO:0045766	positive regulation of angiogenesis	BBB
GO:0043536	positive regulation of blood vessel endothelial cell migration	BBB
GO:0090050	positive regulation of cell migration involved in sprouting angiogenesis	BBB
GO:0001938	positive regulation of endothelial cell proliferation	BBB
GO:0090023	positive regulation of neutrophil chemotaxis	BBB
GO:0045429	positive regulation of nitric oxide biosynthetic process	BBB
GO:1904707	positive regulation of vascular associated smooth muscle cell proliferation	BBB
GO:0045765	regulation of angiogenesis	BBB
GO:0050796	regulation of insulin secretion	BBB
GO:0002040	sprouting angiogenesis	BBB
GO:0033572	transferrin transport	BBB
GO:0048010	vascular endothelial growth factor receptor signaling pathway	BBB
GO:0001570	vasculogenesis	BBB
GO:0003222	ventricular trabecula myocardium morphogenesis	BBB
GO:0043542	endothelial cell migration	BBB
GO:0010596	negative regulation of endothelial cell migration	BBB
GO:0043537	negative regulation of blood vessel endothelial cell migration	BBB
GO:0010575	positive regulation of vascular endothelial growth factor production	BBB
GO:0060412	ventricular septum morphogenesis	BBB
GO:0042310	vasoconstriction	BBB
GO:1902036	regulation of hematopoietic stem cell differentiation	BBB
GO:0008217	regulation of blood pressure	BBB
GO:0001947	heart looping	BBB
GO:0019229	regulation of vasoconstriction	BBB
GO:0048008	platelet-derived growth factor receptor signaling pathway	BBB
GO:0045648	positive regulation of erythrocyte differentiation	BBB
GO:1905564	positive regulation of vascular endothelial cell proliferation	BBB
GO:0050999	regulation of nitric-oxide synthase activity	BBB
GO:0020037	heme binding	BBB
GO:0001935	endothelial cell proliferation	BBB
GO:0090051	negative regulation of cell migration involved in sprouting angiogenesis	BBB
GO:0002042	cell migration involved in sprouting angiogenesis	BBB
GO:0048662	negative regulation of smooth muscle cell proliferation	BBB
GO:0014911	positive regulation of smooth muscle cell migration	BBB
GO:0000082	G1/S transition of mitotic cell cycle	cell cycle
GO:0007049	cell cycle	cell cycle
GO:0007050	cell cycle arrest	cell cycle
GO:0051301	cell division	cell cycle
GO:0008283	cell population proliferation	cell cycle
GO:0071407	cellular response to organic cyclic compound	cell cycle
GO:0007059	chromosome segregation	cell cycle
GO:0000777	condensed chromosome kinetochore	cell cycle
GO:0000776	kinetochore	cell cycle
GO:0061952	midbody abscission	cell cycle
GO:0000278	mitotic cell cycle	cell cycle
GO:0072686	mitotic spindle	cell cycle
GO:0090307	mitotic spindle assembly	cell cycle
GO:0007094	mitotic spindle assembly checkpoint	cell cycle
GO:2000134	negative regulation of G1/S transition of mitotic cell cycle	cell cycle
GO:0010972	negative regulation of G2/M transition of mitotic cell cycle	cell cycle
GO:0060045	positive regulation of cardiac muscle cell proliferation	cell cycle
GO:0002053	positive regulation of mesenchymal cell proliferation	cell cycle
GO:0070979	protein K11-linked ubiquitination	cell cycle
GO:0000079	regulation of cyclin-dependent protein serine/threonine kinase activity	cell cycle
GO:0040008	regulation of growth	cell cycle
GO:1901990	regulation of mitotic cell cycle phase transition	cell cycle
GO:0007051	spindle organization	cell cycle
GO:0051726	regulation of cell cycle	cell cycle
GO:0045931	positive regulation of mitotic cell cycle	cell cycle
GO:0007093	mitotic cell cycle checkpoint signaling	cell cycle
GO:0048469	cell maturation	cell cycle
GO:0051781	positive regulation of cell division	cell cycle
GO:0071850	regulation of cell cycle	cell cycle
GO:2000179	positive regulation of neural precursor cell proliferation	cell cycle
GO:0001558	regulation of cell growth	cell cycle
GO:0045596	negative regulation of cell differentiation	cell cycle
GO:0030307	positive regulation of cell growth	cell cycle
GO:0050679	positive regulation of epithelial cell proliferation	cell cycle
GO:0048147	negative regulation of fibroblast proliferation	cell cycle
GO:0060252	positive regulation of glial cell proliferation	cell cycle
GO:0003779	actin binding	cytoskeleton
GO:0015629	actin cytoskeleton	cytoskeleton
GO:0030036	actin cytoskeleton organization	cytoskeleton
GO:0030041	actin filament polymerization	cytoskeleton
GO:0043014	alpha-tubulin binding	cytoskeleton
GO:0045177	apical part of cell	cytoskeleton
GO:0008013	beta-catenin binding	cytoskeleton
GO:0005938	cell cortex	cytoskeleton
GO:0005518	collagen binding	cytoskeleton
GO:0030199	collagen fibril organization	cytoskeleton
GO:0005856	cytoskeleton	cytoskeleton
GO:0030027	lamellipodium	cytoskeleton
GO:0005874	microtubule	cytoskeleton
GO:0007017	microtubule-based process	cytoskeleton
GO:0030033	microvillus assembly	cytoskeleton
GO:0007026	negative regulation of microtubule depolymerization	cytoskeleton
GO:0008360	regulation of cell shape	cytoskeleton
GO:0001726	ruffle	cytoskeleton
GO:0032587	ruffle membrane	cytoskeleton
GO:0005876	spindle microtubule	cytoskeleton
GO:0005200	structural constituent of cytoskeleton	cytoskeleton
GO:0031252	cell leading edge	cytoskeleton
GO:0030175	filopodium	cytoskeleton
GO:0031258	lamellipodium membrane	cytoskeleton
GO:0001725	stress fiber	cytoskeleton
GO:0030838	positive regulation of actin filament polymerization	cytoskeleton
GO:0098641	cadherin binding involved in cell-cell adhesion	cytoskeleton
GO:0005884	actin filament	cytoskeleton
GO:1900026	positive regulation of substrate adhesion-dependent cell spreading	cytoskeleton
GO:0005911	cell-cell junction	cytoskeleton
GO:0048487	beta-tubulin binding	cytoskeleton
GO:0003333	amino acid transmembrane transport	cytoskeleton
GO:0030863	cortical cytoskeleton	cytoskeleton
GO:2000251	positive regulation of actin cytoskeleton reorganization	cytoskeleton
GO:0005815	microtubule organizing center	cytoskeleton
GO:0051017	actin filament bundle assembly	cytoskeleton
GO:0007015	actin filament organization	cytoskeleton
GO:0030509	BMP signaling pathway	development
GO:0048856	anatomical structure development	development
GO:0009653	anatomical structure morphogenesis	development
GO:0031100	animal organ regeneration	development
GO:0009952	anterior/posterior pattern specification	development
GO:0007420	brain development	development
GO:0051216	cartilage development	development
GO:0048468	cell development	development
GO:0030154	cell differentiation	development
GO:0001709	cell fate determination	development
GO:0001708	cell fate specification	development
GO:0071773	cellular response to BMP stimulus	development
GO:0090103	cochlea morphogenesis	development
GO:0070268	cornification	development
GO:0042407	cristae formation	development
GO:0048565	digestive tract development	development
GO:0007566	embryo implantation	development
GO:0048701	embryonic cranial skeleton morphogenesis	development
GO:0048566	embryonic digestive tract development	development
GO:0042733	embryonic digit morphogenesis	development
GO:0048704	embryonic skeletal system morphogenesis	development
GO:0003203	endocardial cushion morphogenesis	development
GO:0031018	endocrine pancreas development	development
GO:0035987	endodermal cell differentiation	development
GO:0008544	epidermis development	development
GO:0030855	epithelial cell differentiation	development
GO:0001837	epithelial to mesenchymal transition	development
GO:0061436	establishment of skin barrier	development
GO:0060325	face morphogenesis	development
GO:0007565	female pregnancy	development
GO:0007507	heart development	development
GO:0021766	hippocampus development	development
GO:0001701	in utero embryonic development	development
GO:0048839	inner ear development	development
GO:0031424	keratinization	development
GO:0030216	keratinocyte differentiation	development
GO:0001822	kidney development	development
GO:0097421	liver regeneration	development
GO:0048286	lung alveolus development	development
GO:0030879	mammary gland development	development
GO:0007498	mesoderm development	development
GO:0001707	mesoderm formation	development
GO:0030496	midbody	development
GO:0042474	middle ear morphogenesis	development
GO:0007275	multicellular organism development	development
GO:0030514	negative regulation of BMP signaling pathway	development
GO:0045599	negative regulation of fat cell differentiation	development
GO:0030279	negative regulation of ossification	development
GO:0007399	nervous system development	development
GO:0030316	osteoclast differentiation	development
GO:0003151	outflow tract morphogenesis	development
GO:0007389	pattern specification process	development
GO:0007422	peripheral nervous system development	development
GO:0060037	pharyngeal system development	development
GO:0005161	platelet-derived growth factor receptor binding	development
GO:0090190	positive regulation of branching involved in ureteric bud morphogenesis	development
GO:0032332	positive regulation of chondrocyte differentiation	development
GO:0010595	positive regulation of endothelial cell migration	development
GO:0010718	positive regulation of epithelial to mesenchymal transition	development
GO:0048661	positive regulation of smooth muscle cell proliferation	development
GO:0009954	proximal/distal pattern formation	development
GO:0003184	pulmonary valve morphogenesis	development
GO:0045652	regulation of megakaryocyte differentiation	development
GO:0001501	skeletal system development	development
GO:0048705	skeletal system morphogenesis	development
GO:0003281	ventricular septum development	development
GO:0009887	animal organ morphogenesis	development
GO:0030326	embryonic limb morphogenesis	development
GO:0001702	gastrulation with mouth forming second	development
GO:0060021	roof of mouth development	development
GO:0001942	hair follicle development	development
GO:0021549	cerebellum development	development
GO:0048538	thymus development	development
GO:0048589	developmental growth	development
GO:0035116	embryonic hindlimb morphogenesis	development
GO:0031069	hair follicle morphogenesis	development
GO:0048706	embryonic skeletal system development	development
GO:0045995	regulation of embryonic development	development
GO:0048536	spleen development	development
GO:0060349	bone morphogenesis	development
GO:0007517	muscle organ development	development
GO:0030324	lung development	development
GO:0035855	megakaryocyte development	development
GO:0036342	post-anal tail morphogenesis	development
GO:0055007	cardiac muscle cell differentiation	development
GO:0048535	lymph node development	development
GO:0002063	chondrocyte development	development
GO:0009791	post-embryonic development	development
GO:0060348	bone development	development
GO:0045597	positive regulation of cell differentiation	development
GO:0007369	gastrulation	development
GO:0042475	odontogenesis of dentin-containing tooth	development
GO:0045165	cell fate commitment	development
GO:0045600	positive regulation of fat cell differentiation	development
GO:0045444	fat cell differentiation	development
GO:0045662	negative regulation of myoblast differentiation	development
GO:0001756	somitogenesis	development
GO:0048146	positive regulation of fibroblast proliferation	development
GO:0002052	positive regulation of neuroblast proliferation	development
GO:0032331	negative regulation of chondrocyte differentiation	development
GO:0045595	regulation of cell differentiation	development
GO:0048863	stem cell differentiation	development
GO:0035115	embryonic forelimb morphogenesis	development
GO:0007528	neuromuscular junction development	development
GO:0000149	SNARE binding	ECM/membrane
GO:0031201	SNARE complex	ECM/membrane
GO:0005913	adherens junction	ECM/membrane
GO:0031362	anchored component of external side of plasma membrane	ECM/membrane
GO:0031225	anchored component of membrane	ECM/membrane
GO:0016324	apical plasma membrane	ECM/membrane
GO:0016327	apicolateral plasma membrane	ECM/membrane
GO:0005604	basement membrane	ECM/membrane
GO:0016323	basolateral plasma membrane	ECM/membrane
GO:0046849	bone remodeling	ECM/membrane
GO:0005903	brush border	ECM/membrane
GO:0045296	cadherin binding	ECM/membrane
GO:0007155	cell adhesion	ECM/membrane
GO:0033627	cell adhesion mediated by integrin	ECM/membrane
GO:0050839	cell adhesion molecule binding	ECM/membrane
GO:0071944	cell periphery	ECM/membrane
GO:0098609	cell-cell adhesion	ECM/membrane
GO:0045216	cell-cell junction organization	ECM/membrane
GO:0007160	cell-matrix adhesion	ECM/membrane
GO:0031589	cell-substrate adhesion	ECM/membrane
GO:0031668	cellular response to extracellular stimulus	ECM/membrane
GO:0044344	cellular response to fibroblast growth factor stimulus	ECM/membrane
GO:0071260	cellular response to mechanical stimulus	ECM/membrane
GO:0030276	clathrin binding	ECM/membrane
GO:0030136	clathrin-coated vesicle	ECM/membrane
GO:0005581	collagen trimer	ECM/membrane
GO:0062023	collagen-containing extracellular matrix	ECM/membrane
GO:0005769	early endosome	ECM/membrane
GO:0031901	early endosome membrane	ECM/membrane
GO:0006897	endocytosis	ECM/membrane
GO:0005768	endosome	ECM/membrane
GO:0010008	endosome membrane	ECM/membrane
GO:0005154	epidermal growth factor receptor binding	ECM/membrane
GO:0070382	exocytic vesicle	ECM/membrane
GO:0009897	external side of plasma membrane	ECM/membrane
GO:0031012	extracellular matrix	ECM/membrane
GO:0050840	extracellular matrix binding	ECM/membrane
GO:0022617	extracellular matrix disassembly	ECM/membrane
GO:0030198	extracellular matrix organization	ECM/membrane
GO:0005201	extracellular matrix structural constituent	ECM/membrane
GO:0030021	extracellular matrix structural constituent conferring compression resistance	ECM/membrane
GO:0030020	extracellular matrix structural constituent conferring tensile strength	ECM/membrane
GO:0031234	extrinsic component of cytoplasmic side of plasma membrane	ECM/membrane
GO:0005504	fatty acid binding	ECM/membrane
GO:0001968	fibronectin binding	ECM/membrane
GO:0005925	focal adhesion	ECM/membrane
GO:0007157	heterophilic cell-cell adhesion via plasma membrane cell adhesion molecules	ECM/membrane
GO:0034113	heterotypic cell-cell adhesion	ECM/membrane
GO:0030214	hyaluronan catabolic process	ECM/membrane
GO:0030176	integral component of endoplasmic reticulum membrane	ECM/membrane
GO:0071556	integral component of lumenal side of endoplasmic reticulum membrane	ECM/membrane
GO:0005178	integrin binding	ECM/membrane
GO:0008305	integrin complex	ECM/membrane
GO:0043236	laminin binding	ECM/membrane
GO:0005770	late endosome	ECM/membrane
GO:0031902	late endosome membrane	ECM/membrane
GO:0005319	lipid transporter activity	ECM/membrane
GO:0001530	lipopolysaccharide binding	ECM/membrane
GO:0045121	membrane raft	ECM/membrane
GO:0005902	microvillus	ECM/membrane
GO:0031528	microvillus membrane	ECM/membrane
GO:0005743	mitochondrial inner membrane	ECM/membrane
GO:0005741	mitochondrial outer membrane	ECM/membrane
GO:0031489	myosin V binding	ECM/membrane
GO:0031965	nuclear membrane	ECM/membrane
GO:0043325	phosphatidylinositol-3,4-bisphosphate binding	ECM/membrane
GO:0007009	plasma membrane organization	ECM/membrane
GO:0031092	platelet alpha granule membrane	ECM/membrane
GO:0002102	podosome	ECM/membrane
GO:0008320	protein transmembrane transporter activity	ECM/membrane
GO:0048019	receptor antagonist activity	ECM/membrane
GO:0006898	receptor-mediated endocytosis	ECM/membrane
GO:0055038	recycling endosome membrane	ECM/membrane
GO:0017157	regulation of exocytosis	ECM/membrane
GO:0009612	response to mechanical stimulus	ECM/membrane
GO:0042383	sarcolemma	ECM/membrane
GO:0034774	secretory granule lumen	ECM/membrane
GO:0034446	substrate adhesion-dependent cell spreading	ECM/membrane
GO:0022857	transmembrane transporter activity	ECM/membrane
GO:0030666	endocytic vesicle membrane	ECM/membrane
GO:0006904	vesicle docking involved in exocytosis	ECM/membrane
GO:0016192	vesicle-mediated transport	ECM/membrane
GO:0045785	positive regulation of cell adhesion	ECM/membrane
GO:0045332	phospholipid translocation	ECM/membrane
GO:0015813	L-glutamate transmembrane transport	ECM/membrane
GO:0005912	adherens junction	ECM/membrane
GO:0016010	dystrophin-associated glycoprotein complex	ECM/membrane
GO:0031532	actin cytoskeleton reorganization	ECM/membrane
GO:0001953	negative regulation of cell-matrix adhesion	ECM/membrane
GO:0030155	regulation of cell adhesion	ECM/membrane
GO:0010812	negative regulation of cell-substrate adhesion	ECM/membrane
GO:0031226	intrinsic component of plasma membrane	ECM/membrane
GO:0006869	lipid transport	ECM/membrane
GO:0031527	filopodium membrane	ECM/membrane
GO:0055085	transmembrane transport	ECM/membrane
GO:0005778	peroxisomal membrane	ECM/membrane
GO:0004714	transmembrane receptor protein tyrosine kinase activity	ECM/membrane
GO:0030165	PDZ domain binding	ECM/membrane
GO:0051895	negative regulation of focal adhesion assembly	ECM/membrane
GO:0002062	chondrocyte differentiation	ECM/membrane
GO:0006625	protein targeting to peroxisome	ECM/membrane
GO:0009306	protein secretion	ECM/membrane
GO:0001533	cornified envelope	ECM/membrane
GO:0005777	peroxisome	ECM/membrane
GO:0005901	caveola	ECM/membrane
GO:0017134	fibroblast growth factor binding	ECM/membrane
GO:0005540	hyaluronic acid binding	ECM/membrane
GO:0007413	axonal fasciculation	ECM/membrane
GO:0015293	symporter activity	ECM/membrane
GO:0034329	cell junction assembly	ECM/membrane
GO:0010811	positive regulation of cell-substrate adhesion	ECM/membrane
GO:0032154	cleavage furrow	ECM/membrane
GO:0097320	plasma membrane tubulation	ECM/membrane
GO:0045807	positive regulation of endocytosis	ECM/membrane
GO:0012506	vesicle membrane	ECM/membrane
GO:0045334	clathrin-coated endocytic vesicle	ECM/membrane
GO:0030139	endocytic vesicle	ECM/membrane
GO:0005905	clathrin-coated pit	ECM/membrane
GO:0030669	clathrin-coated endocytic vesicle membrane	ECM/membrane
GO:0030183	B cell differentiation	immune/inflammation	adaptive immune
GO:0050853	B cell receptor signaling pathway	immune/inflammation	adaptive immune
GO:0042110	T cell activation	immune/inflammation	adaptive immune
GO:0042101	T cell receptor complex	immune/inflammation	adaptive immune
GO:0050852	T cell receptor signaling pathway	immune/inflammation	adaptive immune
GO:0002250	adaptive immune response	immune/inflammation	adaptive immune
GO:0061844	antimicrobial humoral immune response mediated by antimicrobial peptide	immune/inflammation	adaptive immune
GO:0006959	humoral immune response	immune/inflammation	adaptive immune
GO:0030889	negative regulation of B cell proliferation	immune/inflammation	adaptive immune
GO:0042130	negative regulation of T cell proliferation	immune/inflammation	adaptive immune
GO:0050860	negative regulation of T cell receptor signaling pathway	immune/inflammation	adaptive immune
GO:0050871	positive regulation of B cell activation	immune/inflammation	adaptive immune
GO:0050870	positive regulation of T cell activation	immune/inflammation	adaptive immune
GO:0001916	positive regulation of T cell mediated cytotoxicity	immune/inflammation	adaptive immune
GO:0042102	positive regulation of T cell proliferation	immune/inflammation	adaptive immune
GO:0030890	positive regulation of B cell proliferation	immune/inflammation	adaptive immune
GO:0033077	T cell differentiation in thymus	immune/inflammation	adaptive immune
GO:0019730	antimicrobial humoral response	immune/inflammation	adaptive immune
GO:0030217	T cell differentiation	immune/inflammation	adaptive immune
GO:0045582	positive regulation of T cell differentiation	immune/inflammation	adaptive immune
GO:0031295	T cell costimulation	immune/inflammation	adaptive immune
GO:0001913	T cell mediated cytotoxicity	immune/inflammation	adaptive immune
GO:0002755	MyD88-dependent toll-like receptor signaling pathway	immune/inflammation	antigen presentation and recognition
GO:0001540	amyloid-beta binding	immune/inflammation	antigen presentation and recognition
GO:0003823	antigen binding	immune/inflammation	antigen presentation and recognition
GO:0002479	antigen processing and presentation of exogenous peptide antigen via MHC class I, TAP-dependent	immune/inflammation	antigen presentation and recognition
GO:0019886	antigen processing and presentation of exogenous peptide antigen via MHC class II	immune/inflammation	antigen presentation and recognition
GO:0002474	antigen processing and presentation of peptide antigen via MHC class I	immune/inflammation	antigen presentation and recognition
GO:0006958	complement activation, classical pathway	immune/inflammation	antigen presentation and recognition
GO:0042571	immunoglobulin complex, circulating	immune/inflammation	antigen presentation and recognition
GO:0034987	immunoglobulin receptor binding	immune/inflammation	antigen presentation and recognition
GO:0042605	peptide antigen binding	immune/inflammation	antigen presentation and recognition
GO:0005044	scavenger receptor activity	immune/inflammation	antigen presentation and recognition
GO:0034162	toll-like receptor 9 signaling pathway	immune/inflammation	antigen presentation and recognition
GO:0002224	toll-like receptor signaling pathway	immune/inflammation	antigen presentation and recognition
GO:0001618	virus receptor activity	immune/inflammation	antigen presentation and recognition
GO:0001772	immunological synapse	immune/inflammation	antigen presentation and recognition
GO:0042288	MHC class I protein binding	immune/inflammation	antigen presentation and recognition
GO:0006919	activation of cysteine-type endopeptidase activity involved in apoptotic process	immune/inflammation	apoptosis
GO:0043277	apoptotic cell clearance	immune/inflammation	apoptosis
GO:0008637	apoptotic mitochondrial changes	immune/inflammation	apoptosis
GO:0097190	apoptotic signaling pathway	immune/inflammation	apoptosis
GO:0008219	cell death	immune/inflammation	apoptosis
GO:0097194	execution phase of apoptosis	immune/inflammation	apoptosis
GO:0097191	extrinsic apoptotic signaling pathway	immune/inflammation	apoptosis
GO:0097192	extrinsic apoptotic signaling pathway in absence of ligand	immune/inflammation	apoptosis
GO:0008625	extrinsic apoptotic signaling pathway via death domain receptors	immune/inflammation	apoptosis
GO:0072332	intrinsic apoptotic signaling pathway by p53 class mediator	immune/inflammation	apoptosis
GO:0008630	intrinsic apoptotic signaling pathway in response to DNA damage	immune/inflammation	apoptosis
GO:0042771	intrinsic apoptotic signaling pathway in response to DNA damage by p53 class mediator	immune/inflammation	apoptosis
GO:0043066	negative regulation of apoptotic process	immune/inflammation	apoptosis
GO:0043154	negative regulation of cysteine-type endopeptidase activity involved in apoptotic process	immune/inflammation	apoptosis
GO:2000352	negative regulation of endothelial cell apoptotic process	immune/inflammation	apoptosis
GO:1902042	negative regulation of extrinsic apoptotic signaling pathway via death domain receptors	immune/inflammation	apoptosis
GO:0043524	negative regulation of neuron apoptotic process	immune/inflammation	apoptosis
GO:0051402	neuron apoptotic process	immune/inflammation	apoptosis
GO:0043065	positive regulation of apoptotic process	immune/inflammation	apoptosis
GO:2000353	positive regulation of endothelial cell apoptotic process	immune/inflammation	apoptosis
GO:2001238	positive regulation of extrinsic apoptotic signaling pathway	immune/inflammation	apoptosis
GO:2001244	positive regulation of intrinsic apoptotic signaling pathway	immune/inflammation	apoptosis
GO:1901216	positive regulation of neuron death	immune/inflammation	apoptosis
GO:0042981	regulation of apoptotic process	immune/inflammation	apoptosis
GO:1902041	regulation of extrinsic apoptotic signaling pathway via death domain receptors	immune/inflammation	apoptosis
GO:0097193	intrinsic apoptotic signaling pathway	immune/inflammation	apoptosis
GO:2001235	positive regulation of apoptotic signaling pathway	immune/inflammation	apoptosis
GO:0070059	intrinsic apoptotic signaling pathway in response to endoplasmic reticulum stress	immune/inflammation	apoptosis
GO:2001237	negative regulation of extrinsic apoptotic signaling pathway	immune/inflammation	apoptosis
GO:0050700	CARD domain binding	immune/inflammation	apoptosis
GO:0043280	positive regulation of cysteine-type endopeptidase activity involved in apoptotic process	immune/inflammation	apoptosis
GO:0006977	DNA damage response, signal transduction by p53 class mediator resulting in cell cycle arrest	immune/inflammation	cell damage
GO:0007568	aging	immune/inflammation	cell damage
GO:0034644	cellular response to UV	immune/inflammation	cell damage
GO:0034605	cellular response to heat	immune/inflammation	cell damage
GO:0070301	cellular response to hydrogen peroxide	immune/inflammation	cell damage
GO:0071456	cellular response to hypoxia	immune/inflammation	cell damage
GO:0019835	cytolysis	immune/inflammation	cell damage
GO:0031072	heat shock protein binding	immune/inflammation	cell damage
GO:2000379	positive regulation of reactive oxygen species metabolic process	immune/inflammation	cell damage
GO:1900034	regulation of cellular response to heat	immune/inflammation	cell damage
GO:0010332	response to gamma radiation	immune/inflammation	cell damage
GO:0042542	response to hydrogen peroxide	immune/inflammation	cell damage
GO:0001666	response to hypoxia	immune/inflammation	cell damage
GO:0035902	response to immobilization stress	immune/inflammation	cell damage
GO:0006979	response to oxidative stress	immune/inflammation	cell damage
GO:1901998	toxin transport	immune/inflammation	cell damage
GO:0002931	response to ischemia	immune/inflammation	cell damage
GO:0070266	necroptotic process	immune/inflammation	cell damage
GO:0071479	cellular response to ionizing radiation	immune/inflammation	cell damage
GO:0006974	cellular response to DNA damage stimulus	immune/inflammation	cell damage
GO:0008543	fibroblast growth factor receptor signaling pathway	immune/inflammation	cytokine anti-inflammatory
GO:0008083	growth factor activity	immune/inflammation	cytokine anti-inflammatory
GO:0019838	growth factor binding	immune/inflammation	cytokine anti-inflammatory
GO:0032733	positive regulation of interleukin-10 production	immune/inflammation	cytokine anti-inflammatory
GO:0032753	positive regulation of interleukin-4 production	immune/inflammation	cytokine anti-inflammatory
GO:0050431	transforming growth factor beta binding	immune/inflammation	cytokine anti-inflammatory
GO:0005160	transforming growth factor beta receptor binding	immune/inflammation	cytokine anti-inflammatory
GO:0007179	transforming growth factor beta receptor signaling pathway	immune/inflammation	cytokine anti-inflammatory
GO:0071353	cellular response to interleukin-4	immune/inflammation	cytokine anti-inflammatory
GO:0071345	cellular response to cytokine stimulus	immune/inflammation	cytokine general
GO:0005125	cytokine activity	immune/inflammation	cytokine general
GO:0019955	cytokine binding	immune/inflammation	cytokine general
GO:0001816	cytokine production	immune/inflammation	cytokine general
GO:0004896	cytokine receptor activity	immune/inflammation	cytokine general
GO:0019221	cytokine-mediated signaling pathway	immune/inflammation	cytokine general
GO:0050715	positive regulation of cytokine secretion	immune/inflammation	cytokine general
GO:0034097	response to cytokine	immune/inflammation	cytokine general
GO:1904646	cellular response to amyloid-beta	immune/inflammation	cytokine inflammatory
GO:0035458	cellular response to interferon-beta	immune/inflammation	cytokine inflammatory
GO:0071346	cellular response to interferon-gamma	immune/inflammation	cytokine inflammatory
GO:0071347	cellular response to interleukin-1	immune/inflammation	cytokine inflammatory
GO:0071222	cellular response to lipopolysaccharide	immune/inflammation	cytokine inflammatory
GO:0071356	cellular response to tumor necrosis factor	immune/inflammation	cytokine inflammatory
GO:0060333	interferon-gamma-mediated signaling pathway	immune/inflammation	cytokine inflammatory
GO:0070498	interleukin-1-mediated signaling pathway	immune/inflammation	cytokine inflammatory
GO:0070102	interleukin-6-mediated signaling pathway	immune/inflammation	cytokine inflammatory
GO:0038111	interleukin-7-mediated signaling pathway	immune/inflammation	cytokine inflammatory
GO:0031663	lipopolysaccharide-mediated signaling pathway	immune/inflammation	cytokine inflammatory
GO:0032689	negative regulation of interferon-gamma production	immune/inflammation	cytokine inflammatory
GO:0032715	negative regulation of interleukin-6 production	immune/inflammation	cytokine inflammatory
GO:0032720	negative regulation of tumor necrosis factor production	immune/inflammation	cytokine inflammatory
GO:0032728	positive regulation of interferon-beta production	immune/inflammation	cytokine inflammatory
GO:0032729	positive regulation of interferon-gamma production	immune/inflammation	cytokine inflammatory
GO:0050718	positive regulation of interleukin-1 beta production	immune/inflammation	cytokine inflammatory
GO:0032735	positive regulation of interleukin-12 production	immune/inflammation	cytokine inflammatory
GO:0032755	positive regulation of interleukin-6 production	immune/inflammation	cytokine inflammatory
GO:2000778	positive regulation of interleukin-6 production	immune/inflammation	cytokine inflammatory
GO:0045410	positive regulation of interleukin-6 production	immune/inflammation	cytokine inflammatory
GO:0042535	positive regulation of tumor necrosis factor biosynthetic process	immune/inflammation	cytokine inflammatory
GO:0032760	positive regulation of tumor necrosis factor production	immune/inflammation	cytokine inflammatory
GO:1904469	positive regulation of tumor necrosis factor production	immune/inflammation	cytokine inflammatory
GO:0034341	response to interferon-gamma	immune/inflammation	cytokine inflammatory
GO:0070555	response to interleukin-1	immune/inflammation	cytokine inflammatory
GO:0032496	response to lipopolysaccharide	immune/inflammation	cytokine inflammatory
GO:0034612	response to tumor necrosis factor	immune/inflammation	cytokine inflammatory
GO:0060337	type I interferon signaling pathway	immune/inflammation	cytokine inflammatory
GO:0071354	cellular response to interleukin-6	immune/inflammation	cytokine inflammatory
GO:0032481	positive regulation of type I interferon production	immune/inflammation	cytokine inflammatory
GO:0035722	interleukin-12-mediated signaling pathway	immune/inflammation	cytokine inflammatory
GO:0010803	regulation of tumor necrosis factor-mediated signaling pathway	immune/inflammation	cytokine inflammatory
GO:0048143	astrocyte activation	immune/inflammation	glial
GO:0014002	astrocyte development	immune/inflammation	glial
GO:0030225	macrophage differentiation	immune/inflammation	glial
GO:0001774	microglial cell activation	immune/inflammation	glial
GO:0002548	monocyte chemotaxis	immune/inflammation	glial
GO:0030099	myeloid cell differentiation	immune/inflammation	glial
GO:0001649	osteoblast differentiation	immune/inflammation	glial
GO:0045669	positive regulation of osteoblast differentiation	immune/inflammation	glial
GO:0007249	I-kappaB kinase/NF-kappaB signaling	immune/inflammation	innate immune
GO:0000187	activation of MAPK activity	immune/inflammation	innate immune
GO:0002218	activation of innate immune response	immune/inflammation	innate immune
GO:0006953	acute-phase response	immune/inflammation	innate immune
GO:0006968	cellular defense response	immune/inflammation	innate immune
GO:0006952	defense response	immune/inflammation	innate immune
GO:0050829	defense response to Gram-negative bacterium	immune/inflammation	innate immune
GO:0050830	defense response to Gram-positive bacterium	immune/inflammation	innate immune
GO:0042742	defense response to bacterium	immune/inflammation	innate immune
GO:0050832	defense response to fungus	immune/inflammation	innate immune
GO:0042832	defense response to protozoan	immune/inflammation	innate immune
GO:0051607	defense response to virus	immune/inflammation	innate immune
GO:0006955	immune response	immune/inflammation	innate immune
GO:0002376	immune system process	immune/inflammation	innate immune
GO:0006954	inflammatory response	immune/inflammation	innate immune
GO:0045087	innate immune response	immune/inflammation	innate immune
GO:0007159	leukocyte cell-cell adhesion	immune/inflammation	innate immune
GO:0030101	natural killer cell activation	immune/inflammation	innate immune
GO:0042267	natural killer cell mediated cytotoxicity	immune/inflammation	innate immune
GO:0043124	negative regulation of I-kappaB kinase/NF-kappaB signaling	immune/inflammation	innate immune
GO:0032088	negative regulation of NF-kappaB transcription factor activity	immune/inflammation	innate immune
GO:0008285	negative regulation of cell population proliferation	immune/inflammation	innate immune
GO:0045926	negative regulation of growth	immune/inflammation	innate immune
GO:0050728	negative regulation of inflammatory response	immune/inflammation	innate immune
GO:0046597	negative regulation of viral entry into host cell	immune/inflammation	innate immune
GO:0045071	negative regulation of viral genome replication	immune/inflammation	innate immune
GO:0005782	peroxisomal matrix	immune/inflammation	innate immune
GO:0043123	positive regulation of I-kappaB kinase/NF-kappaB signaling	immune/inflammation	innate immune
GO:0051092	positive regulation of NF-kappaB transcription factor activity	immune/inflammation	innate immune
GO:1901224	positive regulation of NIK/NF-kappaB signaling	immune/inflammation	innate immune
GO:0008284	positive regulation of cell population proliferation	immune/inflammation	innate immune
GO:0002230	positive regulation of defense response to virus by host	immune/inflammation	innate immune
GO:0050729	positive regulation of inflammatory response	immune/inflammation	innate immune
GO:0045089	positive regulation of innate immune response	immune/inflammation	innate immune
GO:0032006	regulation of TOR signaling	immune/inflammation	innate immune
GO:0042127	regulation of cell population proliferation	immune/inflammation	innate immune
GO:0050776	regulation of immune response	immune/inflammation	innate immune
GO:0050727	regulation of inflammatory response	immune/inflammation	innate immune
GO:0009617	response to bacterium	immune/inflammation	innate immune
GO:0009615	response to virus	immune/inflammation	innate immune
GO:0009611	response to wounding	immune/inflammation	innate immune
GO:0046718	viral entry into host cell	immune/inflammation	innate immune
GO:0016032	viral process	immune/inflammation	innate immune
GO:0019083	viral transcription	immune/inflammation	innate immune
GO:0042060	wound healing	immune/inflammation	innate immune
GO:0043011	myeloid dendritic cell differentiation	immune/inflammation	innate immune
GO:0071360	cellular response to exogenous dsRNA	immune/inflammation	innate immune
GO:0045088	regulation of innate immune response	immune/inflammation	innate immune
GO:0098586	cellular response to virus	immune/inflammation	innate immune
GO:0019957	C-C chemokine binding	immune/inflammation	migration
GO:0016493	C-C chemokine receptor activity	immune/inflammation	migration
GO:0048020	CCR chemokine receptor binding	immune/inflammation	migration
GO:0060326	cell chemotaxis	immune/inflammation	migration
GO:0016477	cell migration	immune/inflammation	migration
GO:0048870	cell motility	immune/inflammation	migration
GO:0008009	chemokine activity	immune/inflammation	migration
GO:0019956	chemokine binding	immune/inflammation	migration
GO:0070098	chemokine-mediated signaling pathway	immune/inflammation	migration
GO:0006935	chemotaxis	immune/inflammation	migration
GO:0002407	dendritic cell chemotaxis	immune/inflammation	migration
GO:0030595	leukocyte chemotaxis	immune/inflammation	migration
GO:0050900	leukocyte migration	immune/inflammation	migration
GO:0050901	leukocyte tethering or rolling	immune/inflammation	migration
GO:0048247	lymphocyte chemotaxis	immune/inflammation	migration
GO:0050918	positive chemotaxis	immune/inflammation	migration
GO:0030335	positive regulation of cell migration	immune/inflammation	migration
GO:0032722	positive regulation of chemokine production	immune/inflammation	migration
GO:0050921	positive regulation of chemotaxis	immune/inflammation	migration
GO:0090026	positive regulation of monocyte chemotaxis	immune/inflammation	migration
GO:0030334	regulation of cell migration	immune/inflammation	migration
GO:0044319	wound healing, spreading of cells	immune/inflammation	migration
GO:0035578	azurophil granule lumen	immune/inflammation	neutrophil
GO:0035577	azurophil granule membrane	immune/inflammation	neutrophil
GO:1904813	ficolin-1-rich granule lumen	immune/inflammation	neutrophil
GO:0101003	ficolin-1-rich granule membrane	immune/inflammation	neutrophil
GO:0030593	neutrophil chemotaxis	immune/inflammation	neutrophil
GO:0043312	neutrophil degranulation	immune/inflammation	neutrophil
GO:0031093	platelet alpha granule lumen	immune/inflammation	neutrophil
GO:0002576	platelet degranulation	immune/inflammation	neutrophil
GO:0032757	positive regulation of interleukin-8 production	immune/inflammation	neutrophil
GO:0030141	secretory granule	immune/inflammation	neutrophil
GO:0030667	secretory granule membrane	immune/inflammation	neutrophil
GO:0035580	specific granule lumen	immune/inflammation	neutrophil
GO:0035579	specific granule membrane	immune/inflammation	neutrophil
GO:1904724	tertiary granule lumen	immune/inflammation	neutrophil
GO:0070821	tertiary granule membrane	immune/inflammation	neutrophil
GO:0038096	Fc-gamma receptor signaling pathway involved in phagocytosis	immune/inflammation	phagocytosis
GO:0005776	autophagosome	immune/inflammation	phagocytosis
GO:0006914	autophagy	immune/inflammation	phagocytosis
GO:0000422	autophagy of mitochondrion	immune/inflammation	phagocytosis
GO:0006956	complement activation	immune/inflammation	phagocytosis
GO:0016236	macroautophagy	immune/inflammation	phagocytosis
GO:0010507	negative regulation of autophagy	immune/inflammation	phagocytosis
GO:0001891	phagocytic cup	immune/inflammation	phagocytosis
GO:0045335	phagocytic vesicle	immune/inflammation	phagocytosis
GO:0030670	phagocytic vesicle membrane	immune/inflammation	phagocytosis
GO:0006909	phagocytosis	immune/inflammation	phagocytosis
GO:0006911	phagocytosis, engulfment	immune/inflammation	phagocytosis
GO:0006910	phagocytosis, recognition	immune/inflammation	phagocytosis
GO:0090383	phagosome acidification	immune/inflammation	phagocytosis
GO:0010508	positive regulation of autophagy	immune/inflammation	phagocytosis
GO:0016239	positive regulation of macroautophagy	immune/inflammation	phagocytosis
GO:0050766	positive regulation of phagocytosis	immune/inflammation	phagocytosis
GO:0030449	regulation of complement activation	immune/inflammation	phagocytosis
GO:0016241	regulation of macroautophagy	immune/inflammation	phagocytosis
GO:0048260	positive regulation of receptor-mediated endocytosis	immune/inflammation	phagocytosis
GO:0051537	2 iron, 2 sulfur cluster binding	ion homeostasis
GO:0005544	calcium-dependent phospholipid binding	ion homeostasis
GO:0017156	calcium-ion regulated exocytosis	ion homeostasis
GO:0005516	calmodulin binding	ion homeostasis
GO:0004683	calmodulin-dependent protein kinase activity	ion homeostasis
GO:0006879	cellular iron ion homeostasis	ion homeostasis
GO:0071276	cellular response to cadmium ion	ion homeostasis
GO:0071277	cellular response to calcium ion	ion homeostasis
GO:0071280	cellular response to copper ion	ion homeostasis
GO:0071294	cellular response to zinc ion	ion homeostasis
GO:0006882	cellular zinc ion homeostasis	ion homeostasis
GO:0005251	delayed rectifier potassium channel activity	ion homeostasis
GO:0005230	extracellular ligand-gated ion channel activity	ion homeostasis
GO:0044325	ion channel binding	ion homeostasis
GO:0034220	ion transmembrane transport	ion homeostasis
GO:0005506	iron ion binding	ion homeostasis
GO:0055072	iron ion homeostasis	ion homeostasis
GO:0006826	iron ion transport	ion homeostasis
GO:0000287	magnesium ion binding	ion homeostasis
GO:0030145	manganese ion binding	ion homeostasis
GO:0006123	mitochondrial electron transport, cytochrome c to oxygen	ion homeostasis
GO:0045956	positive regulation of calcium ion-dependent exocytosis	ion homeostasis
GO:0007204	positive regulation of cytosolic calcium ion concentration	ion homeostasis
GO:0051281	positive regulation of release of sequestered calcium ion into cytosol	ion homeostasis
GO:0005267	potassium channel activity	ion homeostasis
GO:1990573	potassium ion import across plasma membrane	ion homeostasis
GO:0071805	potassium ion transmembrane transport	ion homeostasis
GO:0006813	potassium ion transport	ion homeostasis
GO:0017158	regulation of calcium ion-dependent exocytosis	ion homeostasis
GO:0034765	regulation of ion transmembrane transport	ion homeostasis
GO:0042391	regulation of membrane potential	ion homeostasis
GO:1901379	regulation of potassium ion transmembrane transport	ion homeostasis
GO:0022904	respiratory electron transport chain	ion homeostasis
GO:0046686	response to cadmium ion	ion homeostasis
GO:0035725	sodium ion transmembrane transport	ion homeostasis
GO:1904315	transmitter-gated ion channel activity involved in regulation of postsynaptic membrane potential	ion homeostasis
GO:0005245	voltage-gated calcium channel activity	ion homeostasis
GO:0005891	voltage-gated calcium channel complex	ion homeostasis
GO:0005249	voltage-gated potassium channel activity	ion homeostasis
GO:0008076	voltage-gated potassium channel complex	ion homeostasis
GO:0015721	bile acid and bile salt transport	ion homeostasis
GO:0034704	calcium channel complex	ion homeostasis
GO:0015171	amino acid transmembrane transporter activity	ion homeostasis
GO:0006816	calcium ion transport	ion homeostasis
GO:0070588	calcium ion transmembrane transport	ion homeostasis
GO:0006874	cellular calcium ion homeostasis	ion homeostasis
GO:0034707	chloride channel complex	ion homeostasis
GO:0051209	release of sequestered calcium ion into cytosol	ion homeostasis
GO:0006851	mitochondrial calcium ion transmembrane transport	ion homeostasis
GO:0006821	chloride transport	ion homeostasis
GO:0035584	calcium-mediated signaling using intracellular calcium source	ion homeostasis
GO:0006754	ATP biosynthetic process	metabolism/mitochondria
GO:0046034	ATP metabolic process	metabolism/mitochondria
GO:0042623	ATPase activity	metabolism/mitochondria
GO:0009060	aerobic respiration	metabolism/mitochondria
GO:0061621	canonical glycolysis	metabolism/mitochondria
GO:0005975	carbohydrate metabolic process	metabolism/mitochondria
GO:0045454	cell redox homeostasis	metabolism/mitochondria
GO:0034198	cellular response to amino acid starvation	metabolism/mitochondria
GO:0042149	cellular response to glucose starvation	metabolism/mitochondria
GO:0046513	ceramide biosynthetic process	metabolism/mitochondria
GO:0022900	electron transport chain	metabolism/mitochondria
GO:0004175	endopeptidase activity	metabolism/mitochondria
GO:0006094	gluconeogenesis	metabolism/mitochondria
GO:0006096	glycolytic process	metabolism/mitochondria
GO:0005539	glycosaminoglycan binding	metabolism/mitochondria
GO:0006024	glycosaminoglycan biosynthetic process	metabolism/mitochondria
GO:0006687	glycosphingolipid metabolic process	metabolism/mitochondria
GO:0031305	integral component of mitochondrial inner membrane	metabolism/mitochondria
GO:0018146	keratan sulfate biosynthetic process	metabolism/mitochondria
GO:0043651	linoleic acid metabolic process	metabolism/mitochondria
GO:0042157	lipoprotein metabolic process	metabolism/mitochondria
GO:0042776	mitochondrial ATP synthesis coupled proton transport	metabolism/mitochondria
GO:0033617	mitochondrial cytochrome c oxidase assembly	metabolism/mitochondria
GO:0006120	mitochondrial electron transport, NADH to ubiquinone	metabolism/mitochondria
GO:0005758	mitochondrial intermembrane space	metabolism/mitochondria
GO:0005762	mitochondrial large ribosomal subunit	metabolism/mitochondria
GO:0005759	mitochondrial matrix	metabolism/mitochondria
GO:0042645	mitochondrial nucleoid	metabolism/mitochondria
GO:0005753	mitochondrial proton-transporting ATP synthase complex	metabolism/mitochondria
GO:0005747	mitochondrial respiratory chain complex I	metabolism/mitochondria
GO:0032981	mitochondrial respiratory chain complex I assembly	metabolism/mitochondria
GO:0005761	mitochondrial ribosome	metabolism/mitochondria
GO:0005763	mitochondrial small ribosomal subunit	metabolism/mitochondria
GO:0070125	mitochondrial translational elongation	metabolism/mitochondria
GO:0007005	mitochondrion organization	metabolism/mitochondria
GO:0010951	negative regulation of endopeptidase activity	metabolism/mitochondria
GO:0055114	oxidation-reduction process	metabolism/mitochondria
GO:0005942	phosphatidylinositol 3-kinase complex	metabolism/mitochondria
GO:0006661	phosphatidylinositol biosynthetic process	metabolism/mitochondria
GO:0032930	positive regulation of superoxide anion generation	metabolism/mitochondria
GO:0006626	protein targeting to mitochondrion	metabolism/mitochondria
GO:0046933	proton-transporting ATP synthase activity, rotational mechanism	metabolism/mitochondria
GO:0046961	proton-transporting ATPase activity, rotational mechanism	metabolism/mitochondria
GO:0006090	pyruvate metabolic process	metabolism/mitochondria
GO:0006521	regulation of cellular amino acid metabolic process	metabolism/mitochondria
GO:0019216	regulation of lipid metabolic process	metabolism/mitochondria
GO:0045471	response to ethanol	metabolism/mitochondria
GO:0009749	response to glucose	metabolism/mitochondria
GO:0032868	response to insulin	metabolism/mitochondria
GO:0030148	sphingolipid biosynthetic process	metabolism/mitochondria
GO:0006099	tricarboxylic acid cycle	metabolism/mitochondria
GO:0005096	GTPase activator activity	metabolism/mitochondria
GO:0005977	glycogen metabolic process	metabolism/mitochondria
GO:0006006	glucose metabolic process	metabolism/mitochondria
GO:0006027	glycosaminoglycan catabolic process	metabolism/mitochondria
GO:0004745	NAD-retinol dehydrogenase activity	metabolism/mitochondria
GO:0042626	ATPase-coupled transmembrane transporter activity	metabolism/mitochondria
GO:0046655	folic acid metabolic process	metabolism/mitochondria
GO:0001523	retinoid metabolic process	metabolism/mitochondria
GO:1990404	protein ADP-ribosylase activity	metabolism/mitochondria
GO:0007202	activation of phospholipase C activity	metabolism/mitochondria
GO:0043395	heparan sulfate proteoglycan binding	metabolism/mitochondria
GO:0097503	sialylation	metabolism/mitochondria
GO:0004180	carboxypeptidase activity	metabolism/mitochondria
GO:0008236	serine-type peptidase activity	metabolism/mitochondria
GO:0003950	NAD+ ADP-ribosyltransferase activity	metabolism/mitochondria
GO:0019369	arachidonic acid metabolic process	metabolism/mitochondria
GO:0042593	glucose homeostasis	metabolism/mitochondria
GO:0031267	small GTPase binding	metabolism/mitochondria
GO:0046854	phosphatidylinositol phosphate biosynthetic process	metabolism/mitochondria
GO:0004435	phosphatidylinositol phospholipase C activity	metabolism/mitochondria
GO:0008373	sialyltransferase activity	metabolism/mitochondria
GO:0030170	pyridoxal phosphate binding	metabolism/mitochondria
GO:0030206	chondroitin sulfate biosynthetic process	metabolism/mitochondria
GO:0006694	steroid biosynthetic process	metabolism/mitochondria
GO:0006801	superoxide metabolic process	metabolism/mitochondria
GO:0070328	triglyceride homeostasis	metabolism/mitochondria
GO:0032281	AMPA glutamate receptor complex	neuron	excitatory
GO:0060076	excitatory synapse	neuron	excitatory
GO:0008066	glutamate receptor activity	neuron	excitatory
GO:0014047	glutamate secretion	neuron	excitatory
GO:0098978	glutamatergic synapse	neuron	excitatory
GO:0035255	ionotropic glutamate receptor binding	neuron	excitatory
GO:0035235	ionotropic glutamate receptor signaling pathway	neuron	excitatory
GO:2000463	positive regulation of excitatory postsynaptic potential	neuron	excitatory
GO:2000311	regulation of AMPA receptor activity	neuron	excitatory
GO:2000310	regulation of NMDA receptor activity	neuron	excitatory
GO:0035249	synaptic transmission, glutamatergic	neuron	excitatory
GO:0004890	GABA-A receptor activity	neuron	inhibitory
GO:1902711	GABA-A receptor complex	neuron	inhibitory
GO:0098982	GABA-ergic synapse	neuron	inhibitory
GO:0098685	Schaffer collateral - CA1 synapse	neuron	long term potentiation
GO:0001508	action potential	neuron	long term potentiation
GO:0098686	hippocampal mossy fiber to CA3 synapse	neuron	long term potentiation
GO:0007612	learning	neuron	long term potentiation
GO:0060291	long-term synaptic potentiation	neuron	long term potentiation
GO:0007613	memory	neuron	long term potentiation
GO:0019226	transmission of nerve impulse	neuron	long term potentiation
GO:0042552	myelination	neuron	myelination
GO:0031643	positive regulation of myelination	neuron	myelination
GO:0030424	axon	neuron	neuronal development
GO:0007411	axon guidance	neuron	neuronal development
GO:0043194	axon initial segment	neuron	neuronal development
GO:0043679	axon terminux	neuron	neuronal development
GO:0007409	axonogenesis	neuron	neuronal development
GO:0044305	calyx of Held	neuron	neuronal development
GO:0030425	dendrite	neuron	neuronal development
GO:0043198	dendritic shaft	neuron	neuronal development
GO:0043197	dendritic spine	neuron	neuronal development
GO:0030426	growth cone	neuron	neuronal development
GO:0050768	negative regulation of neurogenesis	neuron	neuronal development
GO:0045665	negative regulation of neuron differentiation	neuron	neuronal development
GO:0048666	neuron development	neuron	neuronal development
GO:0043005	neuron projection	neuron	neuronal development
GO:0031175	neuron projection development	neuron	neuronal development
GO:0044306	neuron projection terminus	neuron	neuronal development
GO:0043025	neuronal cell body	neuron	neuronal development
GO:0032809	neuronal cell body membrane	neuron	neuronal development
GO:0097150	neuronal stem cell population maintenance	neuron	neuronal development
GO:0043204	perykaryon	neuron	neuronal development
GO:1903861	positive regulation of dendrite extension	neuron	neuronal development
GO:0061003	positive regulation of dendritic spine morphogenesis	neuron	neuronal development
GO:0010976	positive regulation of neuron projection development	neuron	neuronal development
GO:0050767	regulation of neurogenesis	neuron	neuronal development
GO:0048156	tau protein binding	neuron	neuronal development
GO:0043195	terminal bouton	neuron	neuronal development
GO:0001843	neural tube closure	neuron	neuronal development
GO:0014032	neural crest cell development	neuron	neuronal development
GO:0030182	neuron differentiation	neuron	neuronal development
GO:0001755	neural crest cell migration	neuron	neuronal development
GO:0050911	detection of chemical stimulus involved in sensory perception of smell	neuron	sensory perception
GO:0050877	nervous system process	neuron	sensory perception
GO:0050905	neuromuscular process	neuron	sensory perception
GO:0004984	olfactory receptor activity	neuron	sensory perception
GO:0001975	response to amphetamine	neuron	sensory perception
GO:0042220	response to cocaine	neuron	sensory perception
GO:0048265	response to pain	neuron	sensory perception
GO:0019233	sensory perception of pain	neuron	sensory perception
GO:0051482	positive regulation of cytosolic calcium ion concentration involved in phospholipase C-activating G protein-coupled signaling pathway	neuron	signaling
GO:0042923	neuropeptide binding	neuron	signaling
GO:0005184	neuropeptide hormone activity	neuron	signaling
GO:0007218	neuropeptide signaling pathway	neuron	signaling
GO:0048011	neurotrophin TRK receptor signaling pathway	neuron	signaling
GO:0014059	regulation of dopamine secretion	neuron	signaling
GO:0019905	syntaxin binding	neuron	signaling
GO:0017075	syntaxin-1 binding	neuron	signaling
GO:0007268	chemical synaptic trnasmission	neuron	synapse
GO:0032590	dendrite membrane	neuron	synapse
GO:0060079	excitatory postsynaptic potential	neuron	synapse
GO:0099061	integral component of postsynaptic density membrane	neuron	synapse
GO:0099055	integral component of postsynaptic membrane	neuron	synapse
GO:0099060	integral component of postsynaptic specialization membrane	neuron	synapse
GO:0099056	integral component of synaptic membrane	neuron	synapse
GO:0030285	integral component of synaptic vesicle membrane	neuron	synapse
GO:0007616	long-term memory	neuron	synapse
GO:0031594	neuromuscular junction	neuron	synapse
GO:0007274	neuromuscular synaptic transmission	neuron	synapse
GO:0030594	neurotransmitter receptor activity	neuron	synapse
GO:0007269	neurotransmitter secretion	neuron	synapse
GO:0098688	parallel fiber to Purkinje cell synapse	neuron	synapse
GO:0051965	positive regulation of synapse assembly	neuron	synapse
GO:0098794	postsynapse	neuron	synapse
GO:0014069	postsynaptic density	neuron	synapse
GO:0098839	postsynaptic density membrane	neuron	synapse
GO:0045211	postsynaptic membrane	neuron	synapse
GO:0098793	presynapse	neuron	synapse
GO:0048786	presynaptic active zone	neuron	synapse
GO:0042734	presynaptic membrane	neuron	synapse
GO:0048169	regulation of long-term neuronal synaptic plasticity	neuron	synapse
GO:0046928	regulation of neurotransmitter secretion	neuron	synapse
GO:0060078	regulation of postsynaptic membrane potential	neuron	synapse
GO:0048167	regulation of synaptic plasticity	neuron	synapse
GO:2000300	regulation of synaptic vesicle exocytosis	neuron	synapse
GO:0045202	synapse	neuron	synapse
GO:0007416	synapse assembly	neuron	synapse
GO:0050808	synapse organization	neuron	synapse
GO:0008021	synaptic vesicle	neuron	synapse
GO:0048488	synaptic vesicle endocytosis	neuron	synapse
GO:0016079	synaptic vesicle exocytosis	neuron	synapse
GO:0030672	synaptic vesicle membrane	neuron	synapse
GO:0016082	synaptic vesicle priming	neuron	synapse
GO:0060292	long-term synaptic depression	neuron	synapse
GO:0050806	positive regulation of synaptic transmission	neuron	synapse
GO:0050771	negative regulation of axonogenesis	neuron	neuronal development
GO:0008306	associative learning	other
GO:0001662	behavioral fear response	other
GO:0061337	cardiac conduction	other
GO:0009267	cellular response to starvation	other
GO:0031410	cytoplasmic vesicle	other
GO:0007586	digestion	other
GO:0006887	exocytosis	other
GO:0007631	feeding behavior	other
GO:0005089	guanyl-nucleotide exchange factor activity	other
GO:0016301	kinase activity	other
GO:0007611	learning or memory	other
GO:0007626	locomotory behavior	other
GO:0042470	melanosome	other
GO:0046716	muscle cell cellular homeostasis	other
GO:0043086	negative regulation of catalytic activity	other
GO:0001784	phosphotyrosine residue binding	other
GO:0120162	positive regulation of cold-induced thermogenesis	other
GO:0030687	preribosome, large subunit precursor	other
GO:0031143	pseudopodium	other
GO:0042752	regulation of circadian rhythm	other
GO:0043278	response to morphine	other
GO:0035176	social behavior	other
GO:0035019	somatic stem cell population maintenance	other
GO:0030133	transport vesicle	other
GO:0008542	visual learning	other
GO:0045095	keratin filament	other
GO:0008344	adult locomotory behavior	other
GO:0030282	bone mineralization	other
GO:0097228	sperm principal piece	other
GO:0042755	eating behavior	other
GO:0007595	lactation	other
GO:0045780	positive regulation of bone resorption	other
GO:0005212	structural constituent of eye lens	other
GO:0016740	transferase activity	other
GO:0017124	SH3 domain binding	other
GO:0030336	negative regulation of cell migration	other
GO:0032420	stereocilium	other
GO:0001894	tissue homeostasis	other
GO:0007569	cell aging	other
GO:0008144	drug binding	other
GO:0008191	metalloendopeptidase inhibitor activity	other
GO:0030301	cholesterol transport	other
GO:0006893	Golgi to plasma membrane transport	other
GO:0008180	COP9 signalosome	protein processing
GO:0008137	NADH dehydrogenase (ubiquinone) activity	protein processing
GO:0031146	SCF-dependent proteasomal ubiquitin-dependent protein catabolic process	protein processing
GO:0016235	aggresome	protein processing
GO:0031145	anaphase-promoting complex-dependent catabolic process	protein processing
GO:0044267	cellular protein metabolic process	protein processing
GO:0034620	cellular response to unfolded protein	protein processing
GO:0051085	chaperone cofactor-dependent protein refolding	protein processing
GO:0051131	chaperone-mediated protein complex assembly	protein processing
GO:0008234	cysteine-type peptidase activity	protein processing
GO:0019899	enzyme binding	protein processing
GO:0000118	histone deacetylase complex	protein processing
GO:0006886	intracellular protein transport	protein processing
GO:0019900	kinase binding	protein processing
GO:0043202	lysosomal lumen	protein processing
GO:0005765	lysosomal membrane	protein processing
GO:0005764	lysosome	protein processing
GO:0031293	membrane protein intracellular domain proteolysis	protein processing
GO:0070006	metalloaminopeptidase activity	protein processing
GO:0051787	misfolded protein binding	protein processing
GO:0051019	mitogen-activated protein kinase binding	protein processing
GO:0010801	negative regulation of peptidyl-threonine phosphorylation	protein processing
GO:0001933	negative regulation of protein phosphorylation	protein processing
GO:0031333	negative regulation of protein-containing complex assembly	protein processing
GO:0018149	peptide cross-linking	protein processing
GO:0038083	peptidyl-tyrosine autophosphorylation	protein processing
GO:0004721	phosphoprotein phosphatase activity	protein processing
GO:0010862	positive regulation of pathway-restricted SMAD protein phosphorylation	protein processing
GO:0033138	positive regulation of peptidyl-serine phosphorylation	protein processing
GO:0050731	positive regulation of peptidyl-tyrosine phosphorylation	protein processing
GO:0032436	positive regulation of proteasomal ubiquitin-dependent protein catabolic process	protein processing
GO:0046827	positive regulation of protein export from nucleus	protein processing
GO:0001934	positive regulation of protein phosphorylation	protein processing
GO:0043687	post-translational protein modification	protein processing
GO:0002020	protease binding	protein processing
GO:0022624	proteasome accessory complex	protein processing
GO:0070628	proteasome binding	protein processing
GO:0000502	proteasome complex	protein processing
GO:0043161	proteasome-mediated ubiquitin-dependent protein catabolic process	protein processing
GO:0070936	protein K48-linked ubiquitination	protein processing
GO:0046777	protein autophosphorylation	protein processing
GO:0051259	protein complex oligomerization	protein processing
GO:0006470	protein dephosphorylation	protein processing
GO:0019904	protein domain specific binding	protein processing
GO:0006457	protein folding	protein processing
GO:0044183	protein folding chaperone	protein processing
GO:0046982	protein heterodimerization activity	protein processing
GO:0051260	protein homooligomerization	protein processing
GO:0070207	protein homotrimerization	protein processing
GO:0030150	protein import into mitochondrial matrix	protein processing
GO:0004672	protein kinase activity	protein processing
GO:0019901	protein kinase binding	protein processing
GO:0019903	protein phosphatase binding	protein processing
GO:0006468	protein phosphorylation	protein processing
GO:0042026	protein refolding	protein processing
GO:0004674	protein serine/threonine kinase activity	protein processing
GO:0016925	protein sumoylation	protein processing
GO:0015031	protein transport	protein processing
GO:0004713	protein tyrosine kinase activity	protein processing
GO:0016567	protein ubiquitination	protein processing
GO:0044877	protein-containing complex binding	protein processing
GO:0006508	proteolysis	protein processing
GO:0051603	proteolysis involved in cellular protein catabolic process	protein processing
GO:0001932	regulation of protein phosphorylation	protein processing
GO:0006986	response to unfolded protein	protein processing
GO:0004867	serine-type endopeptidase inhibitor activity	protein processing
GO:0000151	ubiquitin ligase complex	protein processing
GO:0031625	ubiquitin protein ligase binding	protein processing
GO:0006511	ubiquitin-dependent protein catabolic process	protein processing
GO:0004842	ubiquitin-protein transferase activity	protein processing
GO:0051082	unfolded protein binding	protein processing
GO:0032040	small-subunit processome	protein processing
GO:0034719	SMN-Sm protein complex	protein processing
GO:0005802	trans-Golgi network	protein processing
GO:0065003	protein-containing complex assembly	protein processing
GO:0061631	ubiquitin conjugating enzyme activity	protein processing
GO:0018108	peptidyl-tyrosine phosphorylation	protein processing
GO:0018107	peptidyl-threonine phosphorylation	protein processing
GO:0031334	positive regulation of protein-containing complex assembly	protein processing
GO:0005080	protein kinase C binding	protein processing
GO:0030971	receptor tyrosine kinase binding	protein processing
GO:0071902	positive regulation of protein serine/threonine kinase activity	protein processing
GO:0017046	peptide hormone binding	protein processing
GO:0043621	protein self-association	protein processing
GO:0043552	positive regulation of phosphatidylinositol 3-kinase activity	protein processing
GO:0061098	positive regulation of protein tyrosine kinase activity	protein processing
GO:0006471	protein ADP-ribosylation	protein processing
GO:0042277	peptide binding	protein processing
GO:0006469	negative regulation of protein kinase activity	protein processing
GO:1990782	protein tyrosine kinase binding	protein processing
GO:0050730	regulation of peptidyl-tyrosine phosphorylation	protein processing
GO:0043171	peptide catabolic process	protein processing
GO:0032092	positive regulation of protein binding	protein processing
GO:0018105	peptidyl-serine phosphorylation	protein processing
GO:0004197	cysteine-type endopeptidase activity	protein processing
GO:0004866	endopeptidase inhibitor activity	protein processing
GO:0051087	chaperone binding	protein processing
GO:0007213	G protein-coupled acetylcholine receptor signaling pathway	signaling
GO:0004930	G protein-coupled receptor activity	signaling
GO:0007187	G protein-coupled receptor signaling pathway, coupled to cyclic nucleotide second messenger	signaling
GO:0004993	G protein-coupled serotonin receptor activity	signaling
GO:0098664	G protein-coupled serotonin receptor signaling pathway	signaling
GO:0005525	GTP binding	signaling
GO:0003951	NAD+ kinase activity	signaling
GO:0007219	Notch signaling pathway	signaling
GO:0007266	Rho protein signal transduction	signaling
GO:0044548	S100 protein binding	signaling
GO:0060395	SMAD protein signal transduction	signaling
GO:0035666	TRIF-dependent toll-like receptor signaling pathway	signaling
GO:0016055	Wnt signaling pathway	signaling
GO:0042813	Wnt-activated receptor activity	signaling
GO:0017147	Wnt-protein binding	signaling
GO:0000186	activation of MAPKK activity	signaling
GO:0007189	adenylate cyclase-activating G protein-coupled receptor signaling pathway	signaling
GO:0019722	calcium-mediated signaling	signaling
GO:0060070	canonical Wnt signaling pathway	signaling
GO:0030246	carbohydrate binding	signaling
GO:0007166	cell surface receptor signaling pathway	signaling
GO:0007267	cell-cell signaling	signaling
GO:0071364	cellular response to epidermal growth factor stimulus	signaling
GO:0032870	cellular response to hormone stimulus	signaling
GO:0015026	coreceptor activity	signaling
GO:0007214	gamma-aminobutyric acid signaling pathway	signaling
GO:0035259	glucocorticoid receptor binding	signaling
GO:0008201	heparin binding	signaling
GO:0035329	hippo signaling	signaling
GO:0005179	hormone activity	signaling
GO:0007229	integrin-mediated signaling pathway	signaling
GO:0035556	intracellular signal transduction	signaling
GO:0070373	negative regulation of ERK1 and ERK2 cascade	signaling
GO:0045736	negative regulation of cyclin-dependent protein serine/threonine kinase activity	signaling
GO:0051898	negative regulation of protein kinase B signaling	signaling
GO:2000272	negative regulation of signaling receptor activity	signaling
GO:0045879	negative regulation of smoothened signaling pathway	signaling
GO:0035567	non-canonical Wnt signaling pathway	signaling
GO:0004715	non-membrane spanning protein tyrosine kinase activity	signaling
GO:0070423	nucleotide-binding oligomerization domain containing signaling pathway	signaling
GO:0035091	phosphatidylinositol binding	signaling
GO:0005547	phosphatidylinositol-3,4,5-trisphosphate binding	signaling
GO:0070374	positive regulation of ERK1 and ERK2 cascade	signaling
GO:0043547	positive regulation of GTPase activity	signaling
GO:0043410	positive regulation of MAPK cascade	signaling
GO:0035025	positive regulation of Rho protein signal transduction	signaling
GO:0090263	positive regulation of canonical Wnt signaling pathway	signaling
GO:0035774	positive regulation of insulin secretion involved in cellular response to glucose stimulus	signaling
GO:0014068	positive regulation of phosphatidylinositol 3-kinase signaling	signaling
GO:0042307	positive regulation of protein import into nucleus	signaling
GO:0051897	positive regulation of protein kinase B signaling	signaling
GO:1900182	positive regulation of protein localization to nucleus	signaling
GO:0009967	positive regulation of signal transduction	signaling
GO:0042531	positive regulation of tyrosine phosphorylation of STAT protein	signaling
GO:0008022	protein C-terminus binding	signaling
GO:0006606	protein import into nucleus	signaling
GO:1902600	proton transmembrane transport	signaling
GO:0043235	receptor complex	signaling
GO:0031623	receptor internalization	signaling
GO:0007259	receptor signaling pathway via JAK-STAT	signaling
GO:0070372	regulation of ERK1 and ERK2 cascade	signaling
GO:0035023	regulation of Rho protein signal transduction	signaling
GO:0043551	regulation of phosphatidylinositol 3-kinase activity	signaling
GO:0022400	regulation of rhodopsin mediated signaling pathway	signaling
GO:0051056	regulation of small GTPase mediated signal transduction	signaling
GO:0051591	response to cAMP	signaling
GO:0051412	response to corticosterone	signaling
GO:0042493	response to drug	signaling
GO:0043434	response to peptide hormone	signaling
GO:0032570	response to progesterone	signaling
GO:0004252	serine-type endopeptidase activity	signaling
GO:0038023	signaling receptor activity	signaling
GO:0005102	signaling receptor binding	signaling
GO:0007264	small GTPase mediated signal transduction	signaling
GO:0007169	transmembrane receptor protein tyrosine kinase signaling pathway	signaling
GO:0004888	transmembrane signaling receptor activity	signaling
GO:0033280	response to vitamin D	signaling
GO:0035690	cellular response to drug	signaling
GO:0071300	cellular response to retinoic acid	signaling
GO:0071230	cellular response to amino acid stimulus	signaling
GO:0032526	response to retinoic acid	signaling
GO:0009725	response to hormone	signaling
GO:1990830	cellular response to leukemia inhibitory factor	signaling
GO:0048018	receptor ligand activity	signaling
GO:0005112	Notch binding	signaling
GO:0007193	adenylate cyclase-inhibiting G protein-coupled receptor signaling pathway	signaling
GO:0007265	Ras protein signal transduction	signaling
GO:0032924	activin receptor signaling pathway	signaling
GO:0038095	Fc-epsilon receptor signaling pathway	signaling
GO:0007200	phospholipase C-activating G protein-coupled receptor signaling pathway	signaling
GO:0007215	glutamate receptor signaling pathway	signaling
GO:0007212	dopamine receptor signaling pathway	signaling
GO:0009966	regulation of signal transduction	signaling
GO:0030949	positive regulation of vascular endothelial growth factor receptor signaling pathway	signaling
GO:0045742	positive regulation of epidermal growth factor receptor signaling pathway	signaling
GO:0009968	negative regulation of signal transduction	signaling
GO:0090090	negative regulation of canonical Wnt signaling pathway	signaling
GO:0030512	negative regulation of transforming growth factor beta receptor signaling pathway	signaling
GO:0030511	positive regulation of transforming growth factor beta receptor signaling pathway	signaling
GO:0033209	tumor necrosis factor-mediated signaling pathway	signaling
GO:0008286	insulin receptor signaling pathway	signaling
GO:0045747	positive regulation of Notch signaling pathway	signaling
GO:0030178	negative regulation of Wnt signaling pathway	signaling
GO:0046627	negative regulation of insulin receptor signaling pathway	signaling
GO:0043401	steroid hormone mediated signaling pathway	signaling
GO:0048015	phosphatidylinositol-mediated signaling	signaling
GO:0030513	positive regulation of BMP signaling pathway	signaling
GO:0030177	positive regulation of Wnt signaling pathway	signaling
GO:0045746	negative regulation of Notch signaling pathway	signaling
GO:0043491	protein kinase B signaling	signaling
GO:0032482	Rab protein signal transduction	signaling
GO:0046875	ephrin receptor binding	signaling
GO:0071560	cellular response to transforming growth factor beta stimulus	signaling
GO:0043407	negative regulation of MAP kinase activity	signaling
GO:0003707	steroid hormone receptor activity	signaling
GO:0004860	protein kinase inhibitor activity	signaling
GO:0032147	activation of protein kinase activity	signaling
GO:0033993	response to lipid	signaling
GO:1900745	positive regulation of p38MAPK cascade	signaling
GO:0043406	positive regulation of MAP kinase activity	signaling
GO:0007254	JNK cascade	signaling
GO:0014070	response to organic cyclic compound	signaling
GO:0046330	positive regulation of JNK cascade	signaling
GO:0000165	MAPK cascade	signaling
GO:0051384	response to glucocorticoid	signaling
GO:0046332	SMAD binding	signaling
GO:0070412	R-SMAD binding	signaling
GO:0048384	retinoic acid receptor signaling pathway	signaling
GO:0046427	positive regulation of receptor signaling pathway via JAK-STAT	signaling
GO:0061158	3'-UTR-mediated mRNA destabilization	transcription/translation
GO:0030330	DNA damage response, signal transduction by p53 class mediator	transcription/translation
GO:0003688	DNA replication origin binding	transcription/translation
GO:0001228	DNA-binding transcription activator activity, RNA polymerase II-specific	transcription/translation
GO:0001227	DNA-binding transcription repressor activity, RNA polymerase II-specific	transcription/translation
GO:0070888	E-box binding	transcription/translation
GO:0012507	ER to Golgi transport vesicle membrane	transcription/translation
GO:0019003	GDP binding	transcription/translation
GO:0003924	GTPase activity	transcription/translation
GO:0000932	P-body	transcription/translation
GO:0016442	RISC complex	transcription/translation
GO:0001102	RNA polymerase II activating transcription factor binding	transcription/translation
GO:0000978	RNA polymerase II cis-regulatory region sequence-specific DNA binding	transcription/translation
GO:0000980	RNA polymerase II cis-regulatory region sequence-specific DNA binding	transcription/translation
GO:0000979	RNA polymerase II core promoter sequence-specific DNA binding	transcription/translation
GO:0001085	RNA polymerase II transcription factor binding	transcription/translation
GO:0090575	RNA polymerase II transcription regulator complex	transcription/translation
GO:0000977	RNA polymerase II transcription regulatory region sequence-specific DNA binding	transcription/translation
GO:0006396	RNA processing	transcription/translation
GO:0006614	SRP-dependent cotranslational protein targeting to membrane	transcription/translation
GO:0000790	chromatin	transcription/translation
GO:0000987	cis-regulatory region sequence-specific DNA binding	transcription/translation
GO:0000793	condensed chromosome	transcription/translation
GO:0002181	cytoplasmic translation	transcription/translation
GO:0022625	cytosolic large ribosomal subunit	transcription/translation
GO:0022627	cytosolic small ribosomal subunit	transcription/translation
GO:0005788	endoplasmic reticulum lumen	transcription/translation
GO:0006888	endoplasmic reticulum to Golgi vesicle-mediated transport	transcription/translation
GO:0005793	endoplasmic reticulum-Golgi intermediate compartment	transcription/translation
GO:0035195	gene silencing by miRNA	transcription/translation
GO:0042826	histone deacetylase binding	transcription/translation
GO:0006402	mRNA catabolic process	transcription/translation
GO:0032543	mitochondrial translation	transcription/translation
GO:0070126	mitochondrial translational termination	transcription/translation
GO:0043433	negative regulation of DNA-binding transcription factor activity	transcription/translation
GO:0010629	negative regulation of gene expression	transcription/translation
GO:0045892	negative regulation of transcription, DNA-templated	transcription/translation
GO:0016604	nuclear body	transcription/translation
GO:0000184	nuclear-transcribed mRNA catabolic process, nonsense-mediated decay	transcription/translation
GO:0042788	polysomal ribosome	transcription/translation
GO:0043388	positive regulation of DNA binding	transcription/translation
GO:0051091	positive regulation of DNA-binding transcription factor activity	transcription/translation
GO:0010628	positive regulation of gene expression	transcription/translation
GO:0070131	positive regulation of mitochondrial translation	transcription/translation
GO:1902895	positive regulation of pri-miRNA transcription by RNA polymerase II	transcription/translation
GO:0007221	positive regulation of transcription of Notch receptor target	transcription/translation
GO:0006364	rRNA processing	transcription/translation
GO:0006355	regulation of transcription, DNA-templated	transcription/translation
GO:0043200	response to amino acid	transcription/translation
GO:0034976	response to endoplasmic reticulum stress	transcription/translation
GO:0042273	ribosomal large subunit biogenesis	transcription/translation
GO:0000028	ribosomal small subunit assembly	transcription/translation
GO:0043565	sequence-specific DNA binding	transcription/translation
GO:0000244	spliceosomal tri-snRNP complex assembly	transcription/translation
GO:0003735	structural constituent of ribosome	transcription/translation
GO:0006418	tRNA aminoacylation for protein translation	transcription/translation
GO:0000049	tRNA binding	transcription/translation
GO:0006409	tRNA export from nucleus	transcription/translation
GO:0003714	transcription corepressor activity	transcription/translation
GO:0008134	transcription factor binding	transcription/translation
GO:0005667	transcription regulator complex	transcription/translation
GO:0044798	transcription regulator complex	transcription/translation
GO:0044212	transcription regulatory region sequence-specific DNA binding	transcription/translation
GO:0000976	transcription regulatory region sequence-specific DNA binding	transcription/translation
GO:0006283	transcription-coupled nucleotide-excision repair	transcription/translation
GO:0006412	translation	transcription/translation
GO:0003743	translation initiation factor activity	transcription/translation
GO:0006413	translational initiation	transcription/translation
GO:0034504	protein localization to nucleus	transcription/translation
GO:0003713	transcription coactivator activity	transcription/translation
GO:0032922	circadian regulation of gene expression	transcription/translation
GO:2000573	positive regulation of DNA biosynthetic process	transcription/translation
GO:0051028	mRNA transport	transcription/translation
GO:0006401	RNA catabolic process	transcription/translation
GO:0043392	negative regulation of DNA binding	transcription/translation
GO:0006367	transcription initiation from RNA polymerase II promoter	transcription/translation
GO:0008301	DNA binding, bending	transcription/translation
GO:0003730	mRNA 3'-UTR binding	transcription/translation
GO:1904874	positive regulation of telomerase RNA localization to Cajal body	transcription/translation
GO:0006351	transcription, DNA-templated	transcription/translation
GO:0035326	cis-regulatory region sequence-specific DNA binding	transcription/translation
GO:0051170	import into nucleus	transcription/translation
GO:0003725	double-stranded RNA binding	transcription/translation
GO:0006366	transcription by RNA polymerase II	transcription/translation
GO:0001056	RNA polymerase III activity	transcription/translation
GO:0001158	cis-regulatory region sequence-specific DNA binding	transcription/translation
GO:0045727	positive regulation of translation	transcription/translation
GO:0043966	histone H3 acetylation	transcription/translation
GO:0033613	DNA-binding transcription factor binding	transcription/translation
GO:0006865	amino acid transport	transcription/translation
GO:0035035	histone acetyltransferase binding	transcription/translation
GO:0007030	Golgi organization	transcription/translation
GO:0005682	U5 snRNP	transcription/translation
GO:1990904	ribonucleoprotein complex	transcription/translation
GO:0030014	CCR4-NOT complex	transcription/translation
GO:0043507	positive regulation of JUN kinase activity	transcription/translation
GO:0005109	frizzled binding	transcription/translation
GO:0005085	guanyl-nucleotide exchange factor activity	transcription/translation
