# Supplementary material for: Inflammation and neuronal gene expression changes differ in early versus late chronic traumatic encephalopathy brain
Source: BMC Med Genomics. 2023 Mar 9;16:49. doi: 10.1186/s12920-023-01471-5 (PMC9996917; doi:10.1186/s12920-023-01471-5)
Supplement: Supplementary file 3 — Additional file 3. Table S3. Overlap of mRNASeq and qPCR genes for DE models. Summary table of genes significant that overlap in mRNASeq or qPCR for each DE modelconsidered in study. [file 12920_2023_1471_MOESM3_ESM.csv]

Group	DE pvalue < 0.05	DE sig genes	qPCR pvalue < 0.05	qPCR sig genes
CTEH_RHI_Status	5	CD36,CXCL8,FKBP5,GFAP,IGF1	1	IL6
CTEH_APOE	6	CD33,FKBP5,IGF1,IL4R,MMP2,TGFB1	0
CTEH_AT8	12	BDNF,CSPG4,DLG4,FKBP5,GFAP,IGF1,IL4R,KCNA3,MMP2,NOS2,TGFB1,TLR4	4	AQP4,GFAP,TGFB1,XPO1
CTEH_TMEM	13	BDNF,CCL2,CD68,DLG4,FKBP5,GFAP,ICAM1,IL10,IL4R,IL6,MMP2,TGFB1,TNF	2	CCL2,IL13
CTEH_totyrs	1	IL6	0
CTEL_RHI_APOE	1	MMP9	2	AQP4,NFE2L2
CTEL_RHI_AT8	6	CCL2,CXCL8,ICAM1,IL6,MMP2,TGFB1	1	CXCL8
CTEL_RHI_Status	2	MMP2,NLRP3	0
CTEL_RHI_TMEM	2	KCNA3,MMP9	0
CTEL_RHI_totyrs	6	ACTA2,CCL2,CD33,CSPG4,NFE2L2,NLRP3	2	CCL2,IL6
